# Supplementary material for: Genome alteration of Leishmania orientalis under Amphotericin B inhibiting conditions
Source: PLoS Negl Trop Dis. 2024 Dec 17;18(12):e0012716. doi: 10.1371/journal.pntd.0012716 (PMC11687891; doi:10.1371/journal.pntd.0012716)
Supplement: S1 Table — (XLSX) [file pntd.0012716.s004.xlsx]

## Sheet: Sheet1
Table S1. Mean Read Depth by Chromosome and Gene for control and AmB treatment conditions.
	Region	Control	Amb
Chromosome	6	404.254	433.33
	10	577.925	601.371
	13	369.885	396.607
	36	343.355	372.31
Gene	KAG5487260.1 (Chr 6)	385.07	401.119
	KAG5485729.1 (Chr 10)	422.278	446.066
	KAG5484303.1 (Chr 13)	353.299	377.73
	KAG5464732.1 (Chr 36)	364.886	403.99
